# Supplementary material for: Transition-Metal-Free Synthesis of Unsymmetrical Diaryl Tellurides via SH2 Reaction of Aryl Radicals on Tellurium
Source: Molecules. 2022 Jan 26;27(3):809. doi: 10.3390/molecules27030809 (PMC8839872; doi:10.3390/molecules27030809)
Supplement: Supplementary file 1 [file molecules-27-00809-s001.zip]

Archive with 1 entries (1 files):
- molecules-1549170-supplementary.pdf
